# Supplementary material for: Survey to Document the Adverse Reactions After Human Papillomavirus Vaccination Among Japanese Female Youth at a University
Source: J Obstet Gynaecol Res. 2026 May 17;52:e70314. doi: 10.1111/jog.70314 (PMC13180500; doi:10.1111/jog.70314)
Supplement: Supplementary file 1 — Appendix I. Survey result dataset. [file JOG-52-0-s003.xlsx]

## Sheet: Dateset
ID	The month of vaccination	How many vaccinations	Age group	occupation	Constitution_no physical condition problems	Constitution_Thin (BMI: under 18.5 ）	Constitution_Overweight(BMI: over 30)	Constitution_lightheadedness	Constitution_fainted	Constitution_stomachaches	Constitution_mens trual- related symptoms	Constitution_allergic disease	Constitution_other underlying diseases	physical condition before vaccination	sleep before vaccination	meal before vaccination	feel sick within 2 hours after HPV vaccination	Pain_within 2 hours	Fever_within 2 hours	Ithing_within 2 hours	Rash_within 2 hours	Nausea_within 2 hours	Vomiting_within 2 hours	Diarrhea_within 2 hours	Dyspnea_within 2 hours	Decreased blood pressure_within 2 hours	Loss of consciousness_within 2 hours	Others_within 2 hours	Swelling	Redness	Pain	Itching	Fever 37.5 ℃ and over	Headache	Sens e of fatigue	Dizzy	Nausea	Muscle soreness	Joint pain	Rash	Pain scale	period after HPV vaccination	Period ﬂow increased	Period ﬂow decreased	Period became earlier	Period delayed	Period last became longer	severe period pain	sever headache during period
11002	2023-08-08	1	2	1	1	0	0	0	0	0	0	0	0	1	2	3	0	0	0	0	0	0	0	0	0	0	0	0	1	1	2	1	1	1	1	1	1	1	1	1	8	1	0	0	0	0	0	0	0
11004	2023-08-07	1	2	1	0	0	0	0	0	0	1	0	0	1	2	1	0	0	0	0	0	0	0	0	0	0	0	0	1	1	4	1	1	1	1	1	1	1	1	1	4	1	0	0	0	0	0	0	0
11005	2023-08-07	1	2	1	0	0	0	0	0	0	1	0	0	1	2	1	0	0	0	0	0	0	0	0	0	0	0	0	1	1	2	1	1	1	1	1	1	1	1	1	3	3	0	0	0	0	0	0	0
11006	2023-08-07	1	2	1	0	0	0	0	0	0	1	0	0	1	2	2	0	0	0	0	0	0	0	0	0	0	0	0	1	1	1	1	1	1	1	1	1	1	1	1	2	1	0	0	0	0	0	0	0
11008	2023-08-08	1	2	1	0	0	0	0	0	1	0	0	0	1	2	3	0	0	0	0	0	0	0	0	0	0	0	0	1	1	3	1	1	1	1	1	1	3	1	1	2	1	0	0	0	0	0	0	0
11009	2023-08-09	1	2	1	0	0	0	1	0	0	1	1	0	1	2	1	0	0	0	0	0	0	0	0	0	0	0	0	2	1	1	1	1	1	1	1	1	1	1	1	1	3	0	0	0	0	0	0	0
11010	2023-08-08	1	2	1	0	0	0	0	0	0	1	0	0	1	2	1	0	0	0	0	0	0	0	0	0	0	0	0	1	1	2	1	1	1	1	1	1	1	1	1	3	3	0	0	0	0	0	0	0
11011	2023-08-08	1	2	1	0	1	0	0	0	0	0	0	0	1	2	2	0	0	0	0	0	0	0	0	0	0	0	0	1	1	1	1	1	1	1	1	1	1	1	1	3	3	0	0	0	0	0	0	0
11012	2023-08-09	1	2	1	1	0	0	0	0	0	0	0	0	1	2	1	0	0	0	0	0	0	0	0	0	0	0	0	1	1	2	1	1	1	1	1	1	3	1	1	8	3	0	0	0	0	0	0	0
11014	2023-08-07	1	2	2	1	0	0	0	0	0	0	0	0	1	2	1	0	0	0	0	0	0	0	0	0	0	0	0	3	3	3	1	1	1	2	1	1	3	1	1	4	2	0	0	1	0	0	1	0
11015	2023-08-08	1	2	1	1	0	0	0	0	0	0	0	0	2	3	3	0	0	0	0	0	0	0	0	0	0	0	0	1	1	4	1	1	1	3	1	1	1	1	1	9	2	0	0	0	0	0	1	0
11016	2023-08-07	1	2	1	1	0	0	0	0	0	0	0	0	1	2	2	0	0	0	0	0	0	0	0	0	0	0	0	1	1	1	1	1	1	3	1	1	1	1	1	8	1	0	0	0	0	0	0	0
11017	2023-08-08	1	2	1	0	1	0	1	0	0	1	1	0	1	2	1	0	0	0	0	0	0	0	0	0	0	0	0	1	1	3	1	1	1	1	1	1	1	2	1	5	1	0	0	0	0	0	0	0
11018	2023-08-07	1	2	1	1	0	0	0	0	0	0	0	0	1	2	1	0	0	0	0	0	0	0	0	0	0	0	0	1	1	1	1	1	1	1	1	1	1	1	1	1	3	0	0	0	0	0	0	0
11019	2023-08-08	1	2	1	1	0	0	0	0	0	0	0	0	1	2	1	0	0	0	0	0	0	0	0	0	0	0	0	3	1	3	1	1	1	1	1	1	1	1	1	3	1	0	0	0	0	0	0	0
11020	2023-08-09	1	2	1	0	1	0	1	1	0	1	0	0	1	2	2	0	0	0	0	0	0	0	0	0	0	0	0	9	2	5	1	1	1	1	1	1	1	1	1	6	3	0	0	0	0	0	0	0
11021	2023-08-07	1	2	1	1	0	0	0	0	0	0	0	0	1	2	4	0	0	0	0	0	0	0	0	0	0	0	0	1	1	9	1	1	1	1	1	1	9	1	1	7	1	0	0	0	0	0	0	0
11022	2023-08-07	1	2	1	0	1	0	0	0	0	0	0	0	1	2	1	0	0	0	0	0	0	0	0	0	0	0	0	1	1	3	1	1	1	1	1	1	1	1	1	2	3	0	0	0	0	0	0	0
11023	2023-08-07	1	2	1	1	0	0	0	0	0	0	0	0	1	2	1	0	0	0	0	0	0	0	0	0	0	0	0	1	1	2	1	1	1	1	1	1	2	1	1	3	1	0	0	0	0	0	0	0
11024	2023-08-09	1	2	1	0	0	0	1	0	0	0	0	0	1	2	1	0	0	0	0	0	0	0	0	0	0	0	0	2	1	5	2	1	1	1	1	1	1	1	1	4	3	0	0	0	0	0	0	0
11025	2023-08-08	1	2	1	0	1	0	0	0	0	0	0	0	1	2	1	0	0	0	0	0	0	0	0	0	0	0	0	1	1	1	1	1	1	1	1	1	1	1	1	1	3	0	0	0	0	0	0	0
11026	2023-08-07	1	2	1	1	0	0	0	0	0	0	0	0	1	2	1	0	0	0	0	0	0	0	0	0	0	0	0	1	1	2	1	1	1	1	1	1	1	1	1	7	3	0	0	0	0	0	0	0
11027	2023-08-09	1	2	1	0	0	0	1	0	0	0	0	0	1	3	1	0	0	0	0	0	0	0	0	0	0	0	0	1	1	1	1	1	1	1	1	1	1	1	1	1	1	0	0	0	0	0	0	0
11028	2023-08-07	1	2	1	0	1	0	0	0	0	0	0	0	1	2	3	0	0	0	0	0	0	0	0	0	0	0	0	3	1	3	1	1	1	1	1	1	1	1	1	3	3	0	0	0	0	0	0	0
11029	2023-08-08	1	2	1	1	0	0	0	0	0	0	0	0	1	2	1	0	0	0	0	0	0	0	0	0	0	0	0	1	1	1	1	1	1	1	1	1	1	1	1	1	1	0	0	0	0	0	0	0
11030	2023-08-09	1	2	1	0	0	0	0	0	1	1	0	0	1	2	3	0	0	0	0	0	0	0	0	0	0	0	0	1	1	1	1	1	1	1	1	1	1	1	1	1	3	0	0	0	0	0	0	0
11031	2023-08-07	1	2	1	0	0	0	1	0	1	1	1	0	1	2	3	0	0	0	0	0	0	0	0	0	0	0	0	1	1	2	1	1	1	1	1	1	2	1	1	3	3	0	0	0	0	0	0	0
11032	2023-08-08	1	2	1	0	1	0	0	0	0	1	1	0	1	2	1	0	0	0	0	0	0	0	0	0	0	0	0	1	1	3	1	1	1	1	1	1	2	1	1	2	2	0	0	1	0	0	0	0
11033	2023-08-07	1	2	1	1	0	0	0	0	0	0	0	0	1	2	1	0	0	0	0	0	0	0	0	0	0	0	0	1	1	1	1	1	1	1	1	1	3	1	1	1	1	0	0	0	0	0	0	0
11034	2023-08-07	1	2	1	1	0	0	0	0	0	0	0	0	1	2	1	0	0	0	0	0	0	0	0	0	0	0	0	2	2	2	1	1	1	1	1	1	2	1	1	3	1	0	0	0	0	0	0	0
11035	2023-08-07	1	2	1	1	0	0	0	0	0	0	0	0	1	3	2	0	0	0	0	0	0	0	0	0	0	0	0	1	1	1	1	1	1	1	1	1	1	1	1	2	1	0	0	0	0	0	0	0
11036	2023-08-07	1	2	1	1	0	0	0	0	0	0	0	0	1	2	3	0	0	0	0	0	0	0	0	0	0	0	0	1	1	9	1	1	1	1	1	1	1	1	1	4	1	0	0	0	0	0	0	0
11038	2023-08-07	1	2	1	0	0	0	0	1	1	0	0	0	1	3	1	0	0	0	0	0	0	0	0	0	0	0	0	1	1	1	1	1	1	1	1	1	1	1	1	1	2	1	0	0	0	1	0	0
11039	2023-08-08	1	2	1	0	1	0	0	0	0	1	0	0	1	3	3	0	0	0	0	0	0	0	0	0	0	0	0	1	1	2	1	1	1	1	1	1	1	1	1	2	3	0	0	0	0	0	0	0
11040	2023-08-09	1	2	1	1	0	0	0	0	0	0	0	0	1	2	2	0	0	0	0	0	0	0	0	0	0	0	0	1	1	5	1	1	1	4	1	1	4	1	1	3	3	0	0	0	0	0	0	0
11041	2023-08-07	1	2	1	0	0	0	0	0	0	0	1	0	1	2	2	0	0	0	0	0	0	0	0	0	0	0	0	1	1	3	1	1	1	1	1	1	3	1	1	3	3	0	0	0	0	0	0	0
11042	2023-08-07	1	2	1	1	0	0	0	0	0	0	0	0	1	2	1	0	0	0	0	0	0	0	0	0	0	0	0	3	1	1	3	1	1	1	1	1	3	1	1	4	1	0	0	0	0	0	0	0
11043	2023-08-07	1	2	1	0	0	0	1	0	0	0	1	0	1	2	3	0	0	0	0	0	0	0	0	0	0	0	0	3	1	3	1	1	3	3	3	1	1	1	1	3	1	0	0	0	0	0	0	0
11044	2023-08-08	1	2	1	0	0	0	0	0	0	1	0	0	1	2	3	0	0	0	0	0	0	0	0	0	0	0	0	1	1	1	1	1	1	1	1	1	1	1	1	1	3	0	0	0	0	0	0	0
11045	2023-08-07	1	2	1	1	0	0	0	0	0	0	0	0	1	2	1	1	1	0	0	0	0	0	0	0	0	0	0	1	1	3	1	1	1	1	1	1	1	1	1	2	1	0	0	0	0	0	0	0
11046	2023-08-08	1	2	1	0	1	0	0	0	0	0	1	0	1	2	1	0	0	0	0	0	0	0	0	0	0	0	0	1	1	2	1	1	1	1	1	1	1	1	1	2	1	0	0	0	0	0	0	0
11047	2023-08-09	1	2	1	1	0	0	0	0	0	1	0	0	1	2	1	0	0	0	0	0	0	0	0	0	0	0	0	1	1	5	1	1	1	1	1	1	1	1	1	7	3	0	0	0	0	0	0	0
11048	2023-08-08	1	2	1	1	0	0	0	0	0	0	0	0	1	2	3	0	0	0	0	0	0	0	0	0	0	0	0	1	1	1	1	1	1	1	1	1	1	1	1	1	3	0	0	0	0	0	0	0
11049	2023-08-08	1	2	1	0	0	0	0	0	0	0	1	0	1	2	1	0	0	0	0	0	0	0	0	0	0	0	0	1	1	1	1	1	1	1	1	1	2	1	1	3	3	0	0	0	0	0	0	0
11050	2023-08-09	1	2	1	0	0	0	0	0	0	0	1	0	1	2	3	0	0	0	0	0	0	0	0	0	0	0	0	1	1	3	1	1	1	4	1	1	2	1	1	2	3	0	0	0	0	0	0	0
11051	2023-08-07	1	2	1	0	1	0	1	0	1	1	0	0	1	2	3	0	0	0	0	0	0	0	0	0	0	0	0	2	1	1	1	1	1	1	1	1	2	1	1	2	3	0	0	0	0	0	0	0
11052	2023-08-09	1	2	1	1	0	0	0	0	0	0	0	0	1	2	3	0	0	0	0	0	0	0	0	0	0	0	0	1	1	5	1	1	1	1	1	1	1	1	1	3	1	0	0	0	0	0	0	0
11053	2023-08-08	1	2	1	0	0	0	1	0	0	0	0	0	1	2	3	0	0	0	0	0	0	0	0	0	0	0	0	3	3	9	2	1	1	1	1	1	1	1	1	4	3	0	0	0	0	0	0	0
11054	2023-08-08	1	2	1	0	0	0	1	0	0	0	0	0	1	1	3	0	0	0	0	0	0	0	0	0	0	0	0	1	1	1	1	1	1	1	1	1	1	1	1	2	1	0	0	0	0	0	0	0
11055	2023-08-07	1	2	1	1	0	0	0	0	0	0	0	0	1	2	1	0	0	0	0	0	0	0	0	0	0	0	0	1	1	1	1	1	1	1	1	1	1	1	1	3	3	0	0	0	0	0	0	0
11056	2023-08-07	1	1	1	0	0	0	0	1	0	0	0	0	1	2	1	0	0	0	0	0	0	0	0	0	0	0	0	1	1	2	1	1	1	1	1	1	1	1	1	2	3	0	0	0	0	0	0	0
11057	2023-08-09	1	2	1	0	1	0	1	0	0	0	0	0	1	3	1	0	0	0	0	0	0	0	0	0	0	0	0	1	1	2	1	1	1	2	1	1	4	1	1	3	3	0	0	0	0	0	0	0
11058	2023-08-07	1	2	1	0	1	0	1	0	0	1	0	0	1	2	1	0	0	0	0	0	0	0	0	0	0	0	0	1	1	2	1	1	1	1	1	1	1	1	1	2	1	0	0	0	0	0	0	0
11059	2023-08-09	1	2	1	1	0	0	0	0	0	0	0	0	1	2	2	0	0	0	0	0	0	0	0	0	0	0	0	9	1	3	1	1	1	1	1	1	1	1	1	6	3	0	0	0	0	0	0	0
11060	2023-08-08	1	2	1	0	0	0	0	0	1	0	0	0	1	2	1	0	0	0	0	0	0	0	0	0	0	0	0	1	1	1	1	1	1	1	1	1	1	1	1	1	3	0	0	0	0	0	0	0
11061	2023-08-09	1	2	1	1	0	0	0	0	0	0	0	0	1	3	1	0	0	0	0	0	0	0	0	0	0	0	0	2	1	1	1	1	1	1	1	1	1	1	1	3	3	0	0	0	0	0	0	0
11062	2023-08-09	1	2	1	1	0	0	0	0	0	0	0	0	1	2	1	0	0	0	0	0	0	0	0	0	0	0	0	4	2	1	3	1	1	1	1	1	2	1	1	1	1	0	0	0	0	0	0	0
11063	2023-08-08	1	2	1	0	0	0	0	0	0	0	1	0	1	2	1	1	1	0	0	0	0	0	0	0	0	0	0	5	6	3	2	1	1	3	1	1	1	1	1	2	3	0	0	0	0	0	0	0
11064	2023-08-09	1	1	1	0	0	0	0	0	1	1	1	0	1	2	1	0	0	0	0	0	0	0	0	0	0	0	0	2	1	2	1	1	1	2	1	1	1	1	1	2	3	0	0	0	0	0	0	0
11065	2023-08-08	1	2	1	1	0	0	0	0	0	0	0	0	1	3	1	0	0	0	0	0	0	0	0	0	0	0	0	1	1	3	1	1	1	2	1	1	1	1	1	2	3	0	0	0	0	0	0	0
11066	2023-08-09	1	2	1	1	0	0	0	0	0	0	0	0	1	2	1	0	0	0	0	0	0	0	0	0	0	0	0	3	1	9	1	9	1	1	1	1	1	9	1	8	3	0	0	0	0	0	0	0
11067	2023-08-08	1	2	1	0	0	0	1	0	0	1	0	0	1	2	2	0	0	0	0	0	0	0	0	0	0	0	0	2	1	2	1	1	1	1	1	1	1	1	1	4	3	0	0	0	0	0	0	0
11068	2023-08-09	1	2	3	0	0	0	0	1	0	1	0	0	1	2	1	1	1	0	0	0	0	0	0	0	0	0	0	1	1	9	1	1	1	1	1	1	9	1	1	6	1	0	0	0	0	0	0	0
11069	2023-08-07	1	2	1	1	0	0	0	0	0	0	0	0	1	1	2	0	0	0	0	0	0	0	0	0	0	0	0	1	1	3	7	1	1	3	1	1	1	1	1	2	1	0	0	0	0	0	0	0
11070	2023-08-09	1	2	1	1	0	0	0	0	0	0	0	0	1	2	3	0	0	0	0	0	0	0	0	0	0	0	0	1	1	1	1	1	1	1	1	1	1	1	1	1	2	0	0	1	0	0	0	0
11071	2023-08-07	1	2	1	1	0	0	0	0	0	0	0	0	1	3	1	0	0	0	0	0	0	0	0	0	0	0	0	1	1	5	6	1	1	3	1	1	1	1	1	3	1	0	0	0	0	0	0	0
11072	2023-08-07	1	2	1	1	0	0	0	0	0	0	0	0	1	2	1	0	0	0	0	0	0	0	0	0	0	0	0	1	1	1	1	1	1	1	1	1	1	1	1	1	3	0	0	0	0	0	0	0
11073	2023-08-07	1	2	1	0	1	0	0	0	0	0	0	0	1	2	1	0	0	0	0	0	0	0	0	0	0	0	0	3	3	3	1	1	1	1	1	1	1	1	1	4	1	0	0	0	0	0	0	0
11074	2023-08-09	1	1	1	0	0	0	0	0	1	0	0	0	1	3	1	0	0	0	0	0	0	0	0	0	0	0	0	1	1	2	1	1	1	1	1	1	1	1	1	4	3	0	0	0	0	0	0	0
11075	2023-08-09	1	1	1	1	0	0	0	0	0	0	0	0	1	2	1	0	0	0	0	0	0	0	0	0	0	0	0	3	1	1	1	1	1	1	1	1	1	1	1	2	1	0	0	0	0	0	0	0
11076	2023-08-07	1	1	1	1	0	0	0	0	0	0	0	0	2	2	1	0	0	0	0	0	0	0	0	0	0	0	0	1	1	1	1	1	1	1	1	1	1	1	1	1	3	0	0	0	0	0	0	0
11077	2023-08-07	1	1	1	1	0	0	0	0	0	0	0	0	1	2	1	0	0	0	0	0	0	0	0	0	0	0	0	1	1	1	1	1	1	1	1	1	2	1	1	1	1	0	0	0	0	0	0	0
11078	2023-08-08	1	2	1	1	0	0	0	0	0	0	0	0	1	2	3	0	0	0	0	0	0	0	0	0	0	0	0	1	1	2	1	1	1	1	1	1	2	1	1	2	1	0	0	0	0	0	0	0
11079	2023-08-07	1	1	1	0	0	1	0	0	0	0	0	0	1	2	1	0	0	0	0	0	0	0	0	0	0	0	0	5	1	5	4	1	1	2	1	1	3	1	1	2	2	0	0	1	0	0	0	0
11080	2023-08-07	1	2	1	0	0	0	0	0	0	1	0	0	1	2	2	0	0	0	0	0	0	0	0	0	0	0	0	1	1	2	1	1	1	1	1	1	1	1	1	9	3	0	0	0	0	0	0	0
11081	2023-08-07	1	1	1	1	0	0	0	0	0	0	0	0	1	1	3	0	0	0	0	0	0	0	0	0	0	0	0	1	1	4	1	1	1	1	1	1	1	1	1	3	1	0	0	0	0	0	0	0
11082	2023-08-09	1	1	1	0	0	0	1	0	0	1	0	0	1	2	1	0	0	0	0	0	0	0	0	0	0	0	0	1	1	1	1	1	1	1	1	1	1	1	1	1	1	0	0	0	0	0	0	0
11083	2023-08-07	1	2	1	1	0	0	0	0	0	1	0	0	1	2	3	0	0	0	0	0	0	0	0	0	0	0	0	4	1	4	5	1	1	4	1	1	4	1	1	2	3	0	0	0	0	0	0	0
11084	2023-08-09	1	2	1	0	1	0	0	0	0	0	0	1	1	1	1	0	0	0	0	0	0	0	0	0	0	0	0	1	1	1	1	1	1	1	1	1	1	1	1	3	1	0	0	0	0	0	0	0
11085	2023-08-09	1	2	1	1	0	0	0	0	0	0	0	0	1	2	1	0	0	0	0	0	0	0	0	0	0	0	0	1	1	1	1	1	1	1	1	1	1	1	1	4	3	0	0	0	0	0	0	0
11086	2023-08-08	1	2	1	1	0	0	0	0	0	0	0	0	1	2	1	0	0	0	0	0	0	0	0	0	0	0	0	2	1	1	1	1	1	1	1	1	1	1	1	2	3	0	0	0	0	0	0	0
11087	2023-08-09	1	2	2	1	0	0	0	0	0	0	0	0	1	2	1	0	0	0	0	0	0	0	0	0	0	0	0	7	7	2	1	3	3	3	1	1	3	3	1	3	3	0	0	0	0	0	0	0
11089	2023-08-08	1	2	1	1	0	0	0	0	0	0	0	0	1	2	1	0	0	0	0	0	0	0	0	0	0	0	0	4	3	3	2	1	1	1	1	1	3	1	1	2	1	0	0	0	0	0	0	0
11090	2023-08-07	1	2	1	1	0	0	0	0	0	0	0	0	1	1	1	0	0	0	0	0	0	0	0	0	0	0	0	5	1	1	1	1	1	5	1	1	1	1	1	3	1	0	0	0	0	0	0	0
11091	2023-08-07	1	1	1	1	0	0	0	0	0	0	0	0	1	2	2	0	0	0	0	0	0	0	0	0	0	0	0	1	1	1	1	1	1	1	2	1	2	1	1	4	3	0	0	0	0	0	0	0
11092	2023-08-07	1	2	1	1	0	0	0	0	0	0	0	0	1	2	3	0	0	0	0	0	0	0	0	0	0	0	0	1	1	2	1	1	1	1	1	1	1	1	1	4	1	0	0	0	0	0	0	0
11093	2023-08-07	1	2	1	1	0	0	0	0	0	0	0	0	1	3	2	0	0	0	0	0	0	0	0	0	0	0	0	1	1	1	1	1	1	1	1	1	1	1	1	3	3	0	0	0	0	0	0	0
11094	2023-08-09	1	1	1	1	0	0	0	0	0	0	0	0	1	2	3	0	0	0	0	0	0	0	0	0	0	0	0	2	2	4	1	1	1	1	1	1	3	1	1	4	1	0	0	0	0	0	0	0
11095	2023-08-09	1	1	1	1	0	0	0	0	0	0	0	0	1	2	1	0	0	0	0	0	0	0	0	0	0	0	0	1	1	1	1	1	1	1	1	1	1	1	1	1	1	0	0	0	0	0	0	0
11097	2023-08-08	1	2	1	1	0	0	0	0	0	0	0	0	1	2	1	0	0	0	0	0	0	0	0	0	0	0	0	1	1	3	1	1	1	1	1	1	3	1	1	4	3	0	0	0	0	0	0	0
11098	2023-08-07	1	1	1	1	0	0	0	0	0	0	0	0	1	2	1	0	0	0	0	0	0	0	0	0	0	0	0	1	1	1	1	1	1	1	1	1	1	1	1	2	1	0	0	0	0	0	0	0
11099	2023-08-08	1	1	1	1	0	0	0	0	0	0	0	0	1	2	1	0	0	0	0	0	0	0	0	0	0	0	0	6	2	2	4	1	1	1	1	1	1	1	1	2	1	0	0	0	0	0	0	0
11100	2023-08-07	1	1	1	1	0	0	0	0	0	0	0	0	1	2	1	0	0	0	0	0	0	0	0	0	0	0	0	1	1	1	1	1	1	1	1	1	1	1	1	2	3	0	0	0	0	0	0	0
11101	2023-08-09	1	1	1	1	0	0	0	0	0	0	0	0	1	2	1	0	0	0	0	0	0	0	0	0	0	0	0	1	1	2	1	1	1	1	1	1	1	1	1	6	1	0	0	0	0	0	0	0
11103	2023-08-08	1	1	1	0	0	0	0	0	0	0	1	0	1	2	1	0	0	0	0	0	0	0	0	0	0	0	0	2	1	2	1	1	1	1	1	1	1	1	1	2	1	0	0	0	0	0	0	0
11105	2023-08-09	1	2	1	0	1	0	0	0	0	0	0	0	1	2	3	0	0	0	0	0	0	0	0	0	0	0	0	1	1	2	1	1	1	1	1	1	2	1	1	2	3	0	0	0	0	0	0	0
11106	2023-08-09	1	1	1	0	0	0	0	0	1	0	0	0	1	2	1	0	0	0	0	0	0	0	0	0	0	0	0	1	1	1	1	1	1	1	1	1	1	1	1	4	2	0	1	0	0	0	0	0
11107	2023-08-09	1	1	1	1	0	0	0	0	0	0	0	0	1	2	1	0	0	0	0	0	0	0	0	0	0	0	0	1	1	1	1	1	1	1	1	1	1	1	1	1	1	0	0	0	0	0	0	0
11108	2023-08-08	1	2	1	0	0	0	0	0	0	1	0	0	1	2	2	0	0	0	0	0	0	0	0	0	0	0	0	1	1	1	1	1	1	1	1	1	1	1	1	1	1	0	0	0	0	0	0	0
11109	2023-08-09	1	2	1	0	0	0	0	0	0	1	0	0	1	2	3	0	0	0	0	0	0	0	0	0	0	0	0	1	1	1	1	1	1	1	1	1	1	1	1	1	3	0	0	0	0	0	0	0
11110	2023-08-08	1	1	1	1	0	0	0	0	0	0	0	0	1	2	1	0	0	0	0	0	0	0	0	0	0	0	0	1	1	1	1	1	1	1	1	1	1	1	1	2	3	0	0	0	0	0	0	0
11111	2023-08-07	1	1	1	1	0	0	0	0	0	0	0	0	1	2	2	0	0	0	0	0	0	0	0	0	0	0	0	1	1	2	1	1	1	1	1	1	1	1	1	5	1	0	0	0	0	0	0	0
11112	2023-08-08	1	2	1	1	0	0	0	0	0	0	0	0	1	2	1	0	0	0	0	0	0	0	0	0	0	0	0	1	1	1	1	1	1	1	1	1	1	1	1	2	1	0	0	0	0	0	0	0
12001	2023-08-08	1	2	1	0	0	0	0	1	1	1	1	0	1	2	2	0	0	0	0	0	0	0	0	0	0	0	0	1	1	9	1	1	1	1	1	1	1	1	1	3	3	0	0	0	0	0	0	0
12002	2023-08-08	1	2	1	0	0	0	0	1	0	0	0	0	1	2	2	0	0	0	0	0	0	0	0	0	0	0	0	1	1	9	1	1	1	1	1	1	1	1	1	4	3	0	0	0	0	0	0	0
12003	2023-08-08	1	2	1	0	0	0	1	1	0	0	0	0	1	2	1	0	0	0	0	0	0	0	0	0	0	0	0	2	1	2	4	2	2	3	3	1	2	4	1	7	3	0	0	0	0	0	0	0
12004	2023-08-08	1	2	1	0	0	0	1	0	0	0	0	0	1	1	3	0	0	0	0	0	0	0	0	0	0	0	0	1	1	1	1	1	1	1	1	1	1	1	1	2	1	0	0	0	0	0	0	0
12005	2023-08-09	1	2	1	1	0	0	0	0	0	0	0	0	1	2	3	0	0	0	0	0	0	0	0	0	0	0	0	1	1	3	1	1	1	1	1	1	3	1	1	2	3	0	0	0	0	0	0	0
12006	2023-08-08	1	2	4	0	0	0	0	0	0	1	1	0	1	2	3	0	0	0	0	0	0	0	0	0	0	0	0	1	1	2	1	1	1	2	1	1	1	1	1	3	3	0	0	0	0	0	0	0
21042	2023-10-18	1	2	1	1	0	0	0	0	0	0	0	0	1	2	3	1	0	1	0	0	0	0	0	0	0	0	0	1	1	1	1	3	1	3	1	1	1	1	1	2	3	0	0	0	0	0	0	0
22007	2023-10-17	1	2	4	0	0	0	0	0	0	1	1	0	1	2	3	0	0	0	0	0	0	0	0	0	0	0	0	2	2	3	1	1	1	3	3	1	3	1	1	3	3	0	0	0	0	0	0	0
21001	2023-10-16	2	2	1	1	0	0	0	0	0	0	0	0	1	2	1	0	0	0	0	0	0	0	0	0	0	0	0	1	1	1	1	1	1	1	1	1	1	1	1	2	1	0	0	0	0	0	0	0
21002	2023-10-16	2	2	1	1	0	0	0	0	0	0	0	0	1	2	1	0	0	0	0	0	0	0	0	0	0	0	0	1	1	1	1	1	1	1	1	1	1	1	1	2	3	0	0	0	0	0	0	0
21003	2023-10-18	2	2	1	0	0	0	1	0	0	0	0	0	1	2	1	0	0	0	0	0	0	0	0	0	0	0	0	3	1	1	1	1	1	1	1	1	1	1	1	3	3	0	0	0	0	0	0	0
21004	2023-10-16	2	2	1	1	0	0	0	0	0	0	0	0	1	2	3	0	0	0	0	0	0	0	0	0	0	0	0	1	6	1	1	1	1	1	1	1	1	1	1	2	1	0	0	0	0	0	0	0
21005	2023-10-18	2	2	1	0	0	0	1	0	0	0	1	0	1	2	1	0	0	0	0	0	0	0	0	0	0	0	0	2	1	1	1	1	1	1	1	1	1	1	1	2	3	0	0	0	0	0	0	0
21006	2023-10-16	2	2	1	1	0	0	0	0	0	0	0	0	1	2	1	0	0	0	0	0	0	0	0	0	0	0	0	1	1	3	1	1	1	1	1	1	1	1	1	4	3	0	0	0	0	0	0	0
21007	2023-10-16	2	2	1	1	0	0	0	0	1	0	1	0	1	2	1	0	0	0	0	0	0	0	0	0	0	0	0	1	1	2	2	1	1	1	1	1	1	1	1	2	1	0	0	0	0	0	0	0
21008	2023-10-16	2	2	1	1	0	0	0	0	0	0	0	0	1	2	1	0	0	0	0	0	0	0	0	0	0	0	0	1	1	2	9	1	1	1	1	1	1	1	1	8	3	0	0	0	0	0	0	0
21009	2023-10-16	2	2	2	1	0	0	0	0	0	0	0	0	1	3	1	1	1	0	0	0	0	0	0	0	0	0	0	1	1	3	1	1	1	1	1	1	3	1	1	4	1	0	0	0	0	0	0	0
21010	2023-10-16	2	2	1	1	0	0	0	0	0	0	0	0	1	3	3	0	0	0	0	0	0	0	0	0	0	0	0	1	1	2	1	1	1	2	1	1	1	1	1	11	2	0	0	0	0	0	0	0
21011	2023-10-17	2	2	1	1	0	0	0	0	0	0	0	0	1	2	1	0	0	0	0	0	0	0	0	0	0	0	0	1	2	2	2	1	1	1	2	1	1	1	1	5	1	0	0	0	0	0	0	0
21012	2023-10-16	2	2	1	0	1	0	0	0	0	1	1	0	1	2	1	0	0	0	0	0	0	0	0	0	0	0	0	1	2	2	1	3	3	3	3	1	4	4	1	4	3	0	0	0	0	0	0	0
21013	2023-10-18	2	2	1	1	0	0	0	0	0	0	0	0	1	2	1	0	0	0	0	0	0	0	0	0	0	0	0	1	1	1	1	1	1	1	1	1	1	1	1	2	1	0	0	0	0	0	0	0
21014	2023-10-17	2	2	1	1	0	0	0	0	0	0	0	0	1	2	1	0	0	0	0	0	0	0	0	0	0	0	0	1	1	1	1	1	1	1	1	1	1	1	1	2	3	0	0	0	0	0	0	0
21015	2023-10-18	2	2	1	0	0	0	0	1	0	1	0	0	1	2	1	0	0	0	0	0	0	0	0	0	0	0	0	6	3	5	4	1	1	3	1	1	3	3	1	5	1	0	0	0	0	0	0	0
21017	2023-10-18	2	2	1	0	1	0	0	0	0	0	0	0	1	2	1	0	0	0	0	0	0	0	0	0	0	0	0	1	1	4	1	1	2	1	1	1	1	1	1	2	1	0	0	0	0	0	0	0
21018	2023-10-18	2	2	1	1	0	0	0	0	0	0	0	0	1	3	3	0	0	0	0	0	0	0	0	0	0	0	0	1	1	3	1	1	1	1	1	1	1	1	1	3	3	0	0	0	0	0	0	0
21019	2023-10-17	2	2	1	0	0	0	1	0	0	0	0	0	1	2	1	0	0	0	0	0	0	0	0	0	0	0	0	1	1	6	1	1	1	1	1	1	6	1	1	4	3	0	0	0	0	0	0	0
21020	2023-10-17	2	2	1	0	1	0	0	0	0	0	0	0	1	2	1	0	0	0	0	0	0	0	0	0	0	0	0	1	1	1	1	1	1	1	1	1	1	1	1	1	3	0	0	0	0	0	0	0
21021	2023-10-17	2	2	1	1	0	0	0	0	0	0	0	0	1	2	1	0	0	0	0	0	0	0	0	0	0	0	0	1	1	3	5	1	1	1	1	1	1	1	1	5	1	0	0	0	0	0	0	0
21022	2023-10-18	2	2	1	0	1	0	0	1	0	0	0	0	1	2	3	0	1	0	0	0	0	0	0	0	0	0	0	4	1	2	1	1	1	1	1	1	4	1	1	2	3	0	0	0	0	0	0	0
21023	2023-10-18	2	2	1	1	0	0	0	0	0	0	0	0	1	3	1	0	0	0	0	0	0	0	0	0	0	0	0	1	1	5	1	1	1	1	1	1	5	1	1	3	1	0	0	0	0	0	0	0
21024	2023-10-18	2	2	1	0	0	0	0	0	0	1	0	0	1	2	1	0	0	0	0	0	0	0	0	0	0	0	0	1	1	1	1	1	1	1	1	1	1	1	1	1	1	0	0	0	0	0	0	0
21025	2023-10-18	2	2	1	0	0	0	1	0	1	1	1	0	1	2	1	0	0	0	0	0	0	0	0	0	0	0	0	4	2	4	2	1	1	1	1	1	4	1	1	3	1	0	0	0	0	0	0	0
21026	2023-10-16	2	2	1	0	1	0	0	0	0	1	1	1	1	2	1	0	0	0	0	0	0	0	0	0	0	0	0	3	2	4	1	1	1	1	1	1	3	1	1	2	1	0	0	0	0	0	0	0
21027	2023-10-16	2	2	1	1	0	0	0	0	0	0	0	0	1	2	1	0	0	0	0	0	0	0	0	0	0	0	0	1	1	1	1	1	1	1	1	1	4	1	1	1	3	0	0	0	0	0	0	0
21028	2023-10-17	2	2	1	1	0	0	0	0	0	0	0	0	1	2	3	0	0	0	0	0	0	0	0	0	0	0	0	1	1	1	1	1	1	1	1	1	1	1	1	3	3	0	0	0	0	0	0	0
21029	2023-10-18	2	2	1	1	0	0	0	0	0	0	0	0	1	2	1	0	0	0	0	0	0	0	0	0	0	0	0	1	1	2	2	1	1	1	1	1	2	1	1	8	1	0	0	0	0	0	0	0
21030	2023-10-16	2	2	1	1	0	0	0	0	0	0	0	0	1	2	1	0	0	0	0	0	0	0	0	0	0	0	0	1	1	1	1	1	1	1	1	1	1	1	1	3	1	0	0	0	0	0	0	0
21031	2023-10-17	2	2	1	1	0	0	0	0	0	0	0	0	1	2	3	0	0	0	0	0	0	0	0	0	0	0	0	1	1	5	1	1	5	1	1	1	1	1	1	4	3	0	0	0	0	0	0	0
21032	2023-10-18	2	2	1	0	0	0	0	1	0	0	0	0	1	2	2	0	0	0	0	0	0	0	0	0	0	0	0	3	3	3	1	1	1	1	1	1	1	1	1	2	3	0	0	0	0	0	0	0
21033	2023-10-18	2	2	1	0	1	0	0	0	0	1	0	0	1	2	3	0	0	0	0	0	0	0	0	0	0	0	0	1	1	2	1	1	1	1	1	1	1	1	1	3	3	0	0	0	0	0	0	0
21034	2023-10-17	2	2	1	0	0	0	0	0	0	0	1	0	1	2	3	0	0	0	0	0	0	0	0	0	0	0	0	1	1	1	1	1	1	1	1	1	1	1	1	1	3	0	0	0	0	0	0	0
21035	2023-10-16	2	2	1	1	0	0	0	0	0	0	0	0	1	2	1	0	0	0	0	0	0	0	0	0	0	0	0	1	1	1	1	1	1	1	1	1	1	1	1	3	3	0	0	0	0	0	0	0
21036	2023-10-17	2	2	1	1	0	0	0	0	0	0	0	0	1	2	3	0	0	0	0	0	0	0	0	0	0	0	0	1	1	2	1	1	1	1	1	1	2	1	1	2	1	0	0	0	0	0	0	0
21037	2023-10-16	2	2	1	1	0	0	0	0	0	0	0	0	1	2	3	0	0	0	0	0	0	0	0	0	0	0	0	1	1	1	1	1	1	1	1	1	1	1	1	2	1	0	0	0	0	0	0	0
21038	2023-10-16	2	2	1	0	1	0	0	0	0	0	1	0	1	2	1	0	0	0	0	0	0	0	0	0	0	0	0	1	1	4	1	1	1	1	1	1	1	1	1	2	3	0	0	0	0	0	0	0
21039	2023-10-17	2	2	1	1	0	0	0	0	0	0	0	0	1	3	1	1	1	0	0	0	0	0	0	0	0	0	0	1	1	7	1	1	1	1	1	1	1	1	1	6	1	0	0	0	0	0	0	0
21040	2023-10-16	2	2	1	1	0	0	0	0	0	0	0	0	1	2	1	1	0	0	0	0	0	0	0	0	0	0	1	4	4	1	1	1	1	1	1	1	1	1	1	1	1	0	0	0	0	0	0	0
21041	2023-10-18	2	2	1	0	0	0	0	0	0	0	1	0	1	2	1	0	0	0	0	0	0	0	0	0	0	0	0	1	1	7	1	1	1	1	1	1	7	1	1	3	3	0	0	0	0	0	0	0
21043	2023-10-18	2	2	1	1	0	0	0	0	0	0	0	0	1	3	3	0	0	0	0	0	0	0	0	0	0	0	0	1	1	1	1	1	1	3	1	1	3	1	1	2	1	0	0	0	0	0	0	0
21045	2023-10-18	2	2	1	1	0	0	0	0	0	0	0	0	1	3	1	0	0	0	0	0	0	0	0	0	0	0	0	5	5	5	5	1	1	1	1	1	1	1	1	4	1	0	0	0	0	0	0	0
21046	2023-10-18	2	2	1	0	0	0	0	0	1	1	0	0	1	2	3	0	0	0	0	0	0	0	0	0	0	0	0	2	2	4	1	1	1	1	1	1	1	1	1	4	1	0	0	0	0	0	0	0
21047	2023-10-18	2	2	1	0	0	0	1	0	0	0	0	0	2	2	3	0	0	0	0	0	0	0	0	0	0	0	0	1	1	2	1	1	1	1	1	1	1	1	1	4	3	0	0	0	0	0	0	0
21048	2023-10-18	2	2	1	1	0	0	0	0	0	0	0	0	1	2	1	0	0	0	0	0	0	0	0	0	0	0	0	1	1	1	1	1	1	1	1	1	1	1	1	4	1	0	0	0	0	0	0	0
21049	2023-10-16	2	2	1	0	0	0	1	0	0	0	0	0	1	2	1	0	0	0	0	0	0	0	0	0	0	0	0	6	1	1	2	1	1	1	1	1	1	1	1	1	1	0	0	0	0	0	0	0
21050	2023-10-17	2	2	1	0	0	0	0	1	0	0	0	0	1	2	1	0	1	0	0	0	0	0	0	0	0	0	0	2	1	3	1	1	1	1	1	1	1	1	1	2	1	0	0	0	0	0	0	0
21051	2023-10-18	2	2	1	0	1	0	1	0	0	0	0	0	1	2	1	1	1	0	0	0	0	0	0	0	0	0	0	5	1	5	1	1	1	1	1	1	1	1	1	4	3	0	0	0	0	0	0	0
21052	2023-10-18	2	2	1	1	0	0	0	0	0	0	0	0	1	2	1	0	0	0	0	0	0	0	0	0	0	0	0	2	1	2	1	1	1	1	1	1	1	1	1	3	1	0	0	0	0	0	0	0
21053	2023-10-18	2	2	1	0	1	0	0	0	0	0	0	0	1	2	1	0	0	0	0	0	0	0	0	0	0	0	0	2	2	2	1	1	1	1	1	1	1	1	1	5	3	0	0	0	0	0	0	0
21054	2023-10-18	2	2	1	1	0	0	0	0	0	0	0	0	1	2	1	0	0	0	0	0	0	0	0	0	0	0	0	2	1	4	4	1	1	3	1	1	1	1	1	6	1	0	0	0	0	0	0	0
21055	2023-10-18	2	2	1	0	0	0	0	0	1	0	0	0	1	3	1	0	0	0	0	0	0	0	0	0	0	0	0	1	1	2	1	1	1	1	1	1	1	1	1	2	3	0	0	0	0	0	0	0
21056	2023-10-18	2	2	1	1	0	0	0	0	0	0	0	0	1	2	3	0	0	0	0	0	0	0	0	0	0	0	0	2	1	1	1	1	1	1	1	1	1	1	1	2	3	0	0	0	0	0	0	0
21057	2023-10-18	2	2	1	1	0	0	0	0	0	0	0	0	1	2	1	0	0	0	0	0	0	0	0	0	0	0	0	4	2	2	2	1	1	1	1	1	1	1	1	2	3	0	0	0	0	0	0	0
21058	2023-10-16	2	2	1	1	0	0	0	0	0	0	0	0	1	2	1	0	0	0	0	0	0	0	0	0	0	0	0	1	1	5	1	1	1	1	1	1	1	1	1	2	3	0	0	0	0	0	0	0
21059	2023-10-18	2	2	1	0	0	0	0	0	1	0	1	0	1	2	1	0	0	0	0	0	0	0	0	0	0	0	0	1	1	1	1	1	1	1	1	1	1	1	1	1	1	0	0	0	0	0	0	0
21060	2023-10-18	2	2	1	1	0	0	0	0	0	0	0	0	1	2	1	0	0	0	0	0	0	0	0	0	0	0	0	1	1	1	1	1	1	7	1	1	1	1	1	2	3	0	0	0	0	0	0	0
21061	2023-10-17	2	2	1	0	0	0	1	0	0	1	1	0	1	2	1	0	0	0	0	0	0	0	0	0	0	0	0	4	1	2	3	1	2	3	1	1	2	1	1	4	2	0	0	1	0	0	0	0
21062	2023-10-16	2	2	1	0	0	0	1	0	0	1	0	0	1	3	1	0	0	0	0	0	0	0	0	0	0	0	0	3	1	3	1	1	7	4	1	1	1	1	1	4	3	0	0	0	0	0	0	0
21063	2023-10-17	2	2	3	1	0	0	0	0	0	0	0	0	1	2	1	0	0	0	0	0	0	0	0	0	0	0	0	5	2	1	1	1	1	1	1	1	5	1	1	5	1	0	0	0	0	0	0	0
21064	2023-10-18	2	2	1	1	0	0	0	0	0	0	0	0	1	1	1	0	0	0	0	0	0	0	0	0	0	0	1	1	1	3	1	1	1	3	1	1	3	1	1	2	1	0	0	0	0	0	0	0
21065	2023-10-16	2	2	1	1	0	0	0	0	0	0	0	0	1	2	1	0	0	0	0	0	0	0	0	0	0	0	0	1	1	1	1	1	1	1	1	1	1	1	1	1	1	0	0	0	0	0	0	0
21066	2023-10-18	2	2	1	1	0	0	0	0	0	0	0	0	1	2	2	0	0	0	0	0	0	0	0	0	0	0	0	1	1	2	1	1	1	1	1	1	1	1	1	1	3	0	0	0	0	0	0	0
21067	2023-10-18	2	2	1	0	1	0	0	0	0	0	0	0	1	2	1	0	0	0	0	0	0	0	0	0	0	0	0	1	1	2	1	1	1	1	1	2	1	1	1	4	1	0	0	0	0	0	0	0
21068	2023-10-18	2	1	1	1	0	0	0	0	0	0	0	0	1	3	3	0	0	0	0	0	0	0	0	0	0	0	0	2	1	2	1	1	1	1	1	1	2	1	1	4	3	0	0	0	0	0	0	0
21069	2023-10-17	2	1	1	1	0	0	0	0	0	0	0	0	1	2	1	0	0	0	0	0	0	0	0	0	0	0	0	6	4	5	1	4	1	1	1	1	1	1	1	7	3	0	0	0	0	0	0	0
21070	2023-10-17	2	1	1	1	0	0	0	0	0	0	0	0	1	2	1	0	0	0	0	0	0	0	0	0	0	0	0	1	1	1	1	1	2	1	1	1	2	1	1	2	3	0	0	0	0	0	0	0
21071	2023-10-17	2	2	1	0	0	0	0	0	0	1	0	0	1	2	1	0	0	0	0	0	0	0	0	0	0	0	0	5	4	5	5	1	1	1	1	1	3	1	1	4	1	0	0	0	0	0	0	0
21072	2023-10-17	2	1	1	0	0	0	0	0	0	1	0	0	1	2	1	0	1	0	0	0	0	0	0	0	0	0	0	2	1	2	1	1	1	1	1	1	1	1	1	5	3	0	0	0	0	0	0	0
21073	2023-10-17	2	1	1	0	0	1	0	0	0	0	0	0	1	2	1	0	0	0	0	0	0	0	0	0	0	0	0	2	2	9	1	1	1	2	1	1	6	1	1	2	3	0	0	0	0	0	0	0
21074	2023-10-17	2	2	1	1	0	0	0	0	0	0	0	0	1	2	2	0	1	0	0	0	0	0	0	0	0	0	0	1	1	3	1	1	1	1	1	1	1	1	1	3	3	0	0	0	0	0	0	0
21075	2023-10-17	2	1	1	0	0	0	0	1	0	0	0	0	1	2	3	0	0	0	0	0	0	0	0	0	0	0	0	1	1	5	1	1	1	1	1	1	1	1	1	4	3	0	0	0	0	0	0	0
21076	2023-10-16	2	1	1	0	0	0	1	0	0	1	0	0	1	2	1	0	0	0	0	0	0	0	0	0	0	0	0	3	1	3	1	1	1	1	1	1	1	1	1	2	1	0	0	0	0	0	0	0
21077	2023-10-18	2	2	1	1	0	0	0	0	0	0	0	0	1	1	1	0	0	0	0	0	0	0	0	0	0	0	0	1	1	4	1	1	1	1	1	1	4	1	1	3	1	0	0	0	0	0	0	0
21078	2023-10-18	2	2	1	1	0	0	0	0	0	0	0	0	1	2	1	0	0	0	0	0	0	0	0	0	0	0	0	2	2	2	1	1	1	1	1	1	1	1	1	7	3	0	0	0	0	0	0	0
21079	2023-10-18	2	2	1	1	0	0	0	0	0	0	0	0	1	2	1	0	0	0	0	0	0	0	0	0	0	0	0	6	2	5	1	1	1	1	1	1	5	1	1	4	3	0	0	0	0	0	0	0
21080	2023-10-16	2	2	2	1	0	0	0	0	0	0	0	0	1	2	1	0	0	0	0	0	0	0	0	0	0	0	0	3	3	3	3	1	1	1	1	1	1	1	1	3	3	0	0	0	0	0	0	0
21082	2023-10-18	2	2	1	1	0	0	0	0	0	0	0	0	1	1	1	0	0	0	0	0	0	0	0	0	0	0	0	1	1	2	1	1	1	1	1	1	1	1	1	4	1	0	0	0	0	0	0	0
21083	2023-10-18	2	1	1	1	0	0	0	0	0	0	0	0	1	1	1	0	0	0	0	0	0	0	0	0	0	0	0	1	1	5	1	1	1	1	1	1	5	2	1	6	3	0	0	0	0	0	0	0
21084	2023-10-16	2	2	1	1	0	0	0	0	0	0	0	0	1	2	3	0	0	0	0	0	0	0	0	0	0	0	0	1	1	1	1	1	1	1	1	1	1	1	1	3	2	1	0	0	0	1	0	0
21085	2023-10-16	2	2	1	0	1	0	0	0	0	1	1	0	1	2	3	0	0	0	0	0	0	0	0	0	0	0	0	4	1	2	5	1	1	1	1	1	4	1	1	4	3	0	0	0	0	0	0	0
21086	2023-10-17	2	1	1	1	0	0	0	0	0	0	0	0	1	2	3	0	0	0	0	0	0	0	0	0	0	0	0	3	1	6	1	1	1	1	1	1	5	1	1	3	3	0	0	0	0	0	0	0
21087	2023-10-16	2	2	1	0	0	1	0	0	0	1	1	0	1	2	1	0	0	0	0	0	0	0	0	0	0	0	0	1	1	1	1	1	1	1	1	1	1	1	1	3	2	0	0	0	0	1	0	0
21089	2023-10-17	2	2	1	1	0	0	0	0	0	0	0	0	1	1	1	0	0	0	0	0	0	0	0	0	0	0	0	1	1	4	1	1	1	1	1	1	1	1	1	4	1	0	0	0	0	0	0	0
21090	2023-10-18	2	1	1	1	0	0	0	0	0	0	0	0	1	2	3	0	0	0	0	0	0	0	0	0	0	0	0	1	1	4	1	1	1	1	1	1	1	1	1	2	3	0	0	0	0	0	0	0
21091	2023-10-16	2	1	1	1	0	0	0	0	0	0	0	0	1	2	1	0	0	0	0	0	0	0	0	0	0	0	0	1	1	1	1	1	1	1	1	1	1	1	1	2	1	0	0	0	0	0	0	0
21092	2023-10-18	2	1	1	0	0	0	1	0	0	0	0	0	1	2	1	0	0	0	0	0	0	0	0	0	0	0	0	1	1	1	1	1	1	1	1	1	1	1	1	2	1	0	0	0	0	0	0	0
21093	2023-10-18	2	1	1	1	0	0	0	0	0	0	0	0	1	1	1	0	0	0	0	0	0	0	0	0	0	0	0	1	1	1	1	1	1	1	1	1	1	1	1	2	2	0	0	1	0	0	0	0
21094	2023-10-16	2	2	1	0	1	0	0	0	0	0	0	0	1	2	3	0	0	0	0	0	0	0	0	0	0	0	0	1	1	3	1	1	1	1	1	1	3	1	1	2	1	0	0	0	0	0	0	0
21095	2023-10-17	2	1	1	1	0	0	0	0	0	0	0	0	1	2	2	0	0	0	0	0	0	0	0	0	0	0	0	1	1	1	1	1	1	1	1	1	1	1	1	1	1	0	0	0	0	0	0	0
21096	2023-10-17	2	2	1	0	0	0	0	0	0	1	0	0	1	2	1	0	0	0	0	0	0	0	0	0	0	0	0	1	2	4	5	1	1	1	1	1	1	1	1	7	2	0	0	0	0	1	0	0
21098	2023-10-16	2	2	1	0	0	0	0	0	0	1	0	0	1	2	3	0	0	0	0	0	0	0	0	0	0	0	0	1	1	1	1	1	1	1	1	1	1	1	1	4	1	0	0	0	0	0	0	0
21099	2023-10-16	2	1	1	1	0	0	0	0	0	0	0	0	1	2	1	0	0	0	0	0	0	0	0	0	0	0	0	1	1	2	1	1	1	1	1	1	1	1	1	3	1	0	0	0	0	0	0	0
21100	2023-10-18	2	2	1	1	0	0	0	0	0	0	0	0	1	2	3	0	0	0	0	0	0	0	0	0	0	0	0	3	3	3	5	1	1	1	1	1	1	1	1	2	1	0	0	0	0	0	0	0
22001	2023-10-16	2	2	1	0	0	0	0	1	1	0	1	0	1	2	4	0	0	0	0	0	0	0	0	0	0	0	0	1	1	1	1	1	1	1	1	1	1	1	1	4	2	0	0	0	0	1	0	0
22002	2023-10-16	2	2	1	0	0	0	0	1	0	0	0	0	1	2	2	0	0	0	0	0	0	0	0	0	0	0	0	1	1	1	3	1	1	1	1	1	1	1	1	7	2	0	1	0	0	1	0	0
22004	2023-10-17	2	2	1	0	0	0	0	1	0	0	0	0	1	2	1	0	0	0	0	0	0	0	0	0	0	0	0	3	2	3	4	2	2	2	1	1	3	1	1	6	3	0	0	0	0	0	0	0
22006	2023-10-18	2	2	1	1	0	0	0	0	0	0	0	0	1	2	1	0	0	0	0	0	0	0	0	0	0	0	0	1	1	5	1	1	1	1	1	1	5	1	1	4	1	0	0	0	0	0	0	0
22009	2023-10-17	2	2	1	1	0	0	0	0	0	0	0	0	1	2	1	0	0	0	0	0	0	0	0	0	0	0	0	1	1	4	1	1	1	1	1	1	1	1	1	4	1	0	0	0	0	0	0	0
11013	2023-08-07	2	2	1	0	0	0	0	1	1	1	0	0	2	2	3	0	0	0	0	0	0	0	0	0	0	0	0	4	6	6	1	1	1	4	1	5	7	1	1	3	3	0	0	0	0	0	0	0
11037	2023-08-09	2	2	1	0	0	0	1	0	0	0	0	0	1	2	1	0	0	0	0	0	0	0	0	0	0	0	0	1	1	1	1	1	1	1	1	1	1	1	1	3	1	0	0	0	0	0	0	0
31035	2024-01-22	2	2	1	1	0	0	0	0	0	0	0	0	1	2	3	0	0	0	0	0	0	0	0	0	0	0	0	1	1	1	1	1	1	1	1	1	1	1	1	1	1	0	0	0	0	0	0	0
11001	2023-08-08	3	2	1	0	0	0	0	0	1	1	0	0	1	3	2	1	0	1	0	0	0	0	0	0	0	0	1	1	1	2	1	1	2	2	1	1	1	2	1	3	3	0	0	0	0	0	0	0
11003	2023-08-08	3	2	1	1	0	0	0	0	0	0	0	0	1	2	1	0	0	0	0	0	0	0	0	0	0	0	0	6	5	6	3	1	1	1	1	1	1	1	1	3	1	0	0	0	0	0	0	0
31001	2024-01-22	3	2	1	1	0	0	0	0	0	0	0	0	1	2	3	0	0	0	0	0	0	0	0	0	0	0	0	1	1	4	1	1	1	1	1	1	1	1	1	5	1	0	0	0	0	0	0	0
31002	2024-01-24	3	2	1	0	0	0	0	0	0	1	1	0	1	2	1	0	0	0	0	0	0	0	0	0	0	0	0	3	4	4	1	1	2	1	1	1	1	1	1	4	1	0	0	0	0	0	0	0
31004	2024-01-24	3	2	1	1	0	0	0	0	0	0	0	0	1	3	1	1	1	0	1	1	0	0	0	0	0	0	0	5	9	3	8	1	1	2	1	1	1	1	1	3	1	0	0	0	0	0	0	0
31005	2024-01-22	3	2	1	0	0	0	1	0	0	0	0	0	1	2	1	0	0	0	0	0	0	0	0	0	0	0	0	1	1	1	1	1	1	1	1	1	1	1	1	1	1	0	0	0	0	0	0	0
31006	2024-01-24	3	2	1	0	1	0	0	0	0	0	0	0	1	2	1	0	0	0	0	0	0	0	0	0	0	0	0	1	1	1	1	1	1	1	1	1	1	1	1	2	3	0	0	0	0	0	0	0
31007	2024-01-23	3	2	1	0	0	0	0	0	1	1	1	0	1	2	1	0	0	0	0	0	0	0	0	0	0	0	0	1	1	1	1	1	1	1	1	1	4	1	1	1	3	0	0	0	0	0	0	0
31008	2024-01-24	3	2	2	1	0	0	0	0	0	0	0	0	1	2	1	0	0	0	0	0	0	0	0	0	0	0	0	3	1	3	2	1	1	3	1	1	3	1	1	5	1	0	0	0	0	0	0	0
31009	2024-01-22	3	2	1	1	0	0	0	0	0	0	0	0	2	3	3	1	1	0	0	0	0	0	0	0	0	0	0	1	2	5	2	1	1	1	1	1	1	1	1	10	1	0	0	0	0	0	0	0
31010	2024-01-24	3	2	1	1	0	0	0	0	0	0	0	0	1	2	2	0	0	0	0	0	0	0	0	0	0	0	0	1	1	3	1	1	1	1	1	1	1	1	1	3	3	0	0	0	0	0	0	0
31011	2024-01-22	3	2	1	0	1	0	1	0	0	1	1	0	1	2	1	0	0	0	0	0	0	0	0	0	0	0	0	1	1	1	1	1	1	1	1	1	1	1	1	3	1	0	0	0	0	0	0	0
31012	2024-01-23	3	2	1	1	0	0	0	0	0	0	0	0	1	2	1	0	0	0	0	0	0	0	0	0	0	0	0	1	1	1	1	1	1	1	1	1	1	1	1	2	3	0	0	0	0	0	0	0
31013	2024-01-22	3	2	1	1	0	0	0	0	0	0	0	0	1	2	1	0	0	0	0	0	0	0	0	0	0	0	0	2	1	1	1	1	1	1	1	1	1	1	1	3	1	0	0	0	0	0	0	0
31014	2024-01-24	3	2	1	0	1	0	0	0	0	0	0	0	1	2	1	0	0	0	0	0	0	0	0	0	0	0	0	1	1	1	1	1	1	1	1	1	1	1	1	1	1	0	0	0	0	0	0	0
31015	2024-01-23	3	2	1	0	0	0	1	1	0	0	0	0	1	2	3	0	0	0	0	0	0	0	0	0	0	0	0	4	1	4	1	1	1	1	1	1	1	1	1	3	3	0	0	0	0	0	0	0
31016	2024-01-24	3	2	1	1	0	0	0	0	0	0	0	0	1	2	1	0	0	0	0	0	0	0	0	0	0	0	0	1	1	2	1	1	1	1	1	1	2	1	1	3	3	0	0	0	0	0	0	0
31017	2024-01-24	3	2	1	0	0	0	0	0	0	1	0	0	1	2	1	0	0	0	0	0	0	0	0	0	0	0	0	1	1	1	1	1	1	1	1	1	1	1	1	4	1	0	0	0	0	0	0	0
31018	2024-01-24	3	2	1	0	0	0	1	0	0	1	1	0	1	2	1	0	0	0	0	0	0	0	0	0	0	0	0	3	1	1	4	1	1	1	1	1	1	1	1	2	1	0	0	0	0	0	0	0
31019	2024-01-23	3	2	1	1	0	0	0	0	0	0	0	0	1	2	2	0	0	0	0	0	0	0	0	0	0	0	0	1	1	1	1	1	1	1	1	1	1	1	1	2	1	0	0	0	0	0	0	0
31020	2024-01-23	3	2	1	1	0	0	0	0	0	0	0	0	1	2	3	0	0	0	0	0	0	0	0	0	0	0	0	2	2	4	1	1	1	1	1	1	1	1	1	6	1	0	0	0	0	0	0	0
31021	2024-01-22	3	2	1	1	0	0	0	0	0	0	0	0	1	1	1	0	0	0	0	0	0	0	0	0	0	0	0	1	1	1	1	1	1	1	1	1	1	1	1	1	1	0	0	0	0	0	0	0
31022	2024-01-23	3	2	1	1	0	0	0	0	0	0	0	0	1	3	2	0	0	0	0	0	0	0	0	0	0	0	0	1	1	2	1	1	1	1	1	1	1	1	1	3	3	0	0	0	0	0	0	0
31023	2024-01-22	3	2	1	1	0	0	0	0	0	0	0	0	1	2	3	0	0	0	0	0	0	0	0	0	0	0	0	1	1	3	1	1	1	1	1	1	1	1	1	3	1	0	0	0	0	0	0	0
31024	2024-01-23	3	2	1	0	0	0	1	1	0	1	0	0	1	3	1	0	0	0	0	0	0	0	0	0	0	0	0	3	3	4	4	1	1	1	1	1	4	1	4	6	1	0	0	0	0	0	0	0
31025	2024-01-24	3	2	1	1	0	0	0	0	0	0	0	0	1	2	1	0	0	0	0	0	0	0	0	0	0	0	0	2	1	4	1	1	1	1	1	1	1	1	1	1	1	0	0	0	0	0	0	0
31026	2024-01-24	3	2	1	0	0	0	0	1	0	0	0	0	1	2	2	0	0	0	0	0	0	0	0	0	0	0	0	3	3	3	1	1	1	1	1	1	1	1	1	2	3	0	0	0	0	0	0	0
31027	2024-01-22	3	2	1	0	1	0	0	0	0	1	0	0	1	2	3	0	0	0	0	0	0	0	0	0	0	0	0	1	1	1	1	1	1	1	1	1	1	1	1	1	2	0	1	0	0	0	0	0
31028	2024-01-23	3	2	1	0	0	0	1	0	0	1	0	0	1	3	1	0	0	0	0	0	0	0	0	0	0	0	0	3	1	1	1	1	1	1	1	1	1	1	1	3	3	0	0	0	0	0	0	0
31029	2024-01-22	3	2	1	0	0	0	0	0	0	1	0	0	1	2	3	0	0	0	0	0	0	0	0	0	0	0	0	1	1	1	1	1	1	1	1	1	1	1	1	1	1	0	0	0	0	0	0	0
31030	2024-01-22	3	2	1	1	0	0	0	0	0	0	0	0	1	3	3	0	0	0	0	0	0	0	0	0	0	0	0	1	1	1	1	1	1	1	1	1	1	1	1	3	3	0	0	0	0	0	0	0
31031	2024-01-23	3	2	1	0	1	0	0	0	0	0	1	0	1	2	1	0	0	0	0	0	0	0	0	0	0	0	0	1	1	3	1	1	1	1	1	1	1	1	1	2	1	0	0	0	0	0	0	0
31032	2024-01-23	3	2	1	0	0	1	0	0	1	1	0	0	1	2	1	0	0	0	0	0	0	0	0	0	0	0	0	1	1	5	4	1	1	1	1	1	1	1	1	3	3	0	0	0	0	0	0	0
31033	2024-01-23	3	2	1	1	0	0	0	0	0	0	0	0	1	3	2	0	0	0	0	0	0	0	0	0	0	0	0	4	4	3	1	1	1	1	1	1	1	1	1	3	3	0	0	0	0	0	0	0
31034	2024-01-24	3	2	1	0	0	0	0	0	0	0	1	0	1	2	1	0	0	0	0	0	0	0	0	0	0	0	0	1	1	4	1	1	1	1	1	1	4	1	1	6	3	0	0	0	0	0	0	0
31036	2024-01-22	3	2	1	1	0	0	0	0	0	0	0	0	1	2	3	0	0	0	0	0	0	0	0	0	0	0	0	1	1	1	1	1	1	3	1	1	4	1	1	2	3	0	0	0	0	0	0	0
31037	2024-01-22	3	2	1	1	0	0	0	0	0	0	0	0	1	2	1	0	0	0	0	0	0	0	0	0	0	0	0	6	5	6	6	1	1	1	1	1	1	1	1	4	1	0	0	0	0	0	0	0
31038	2024-01-24	3	2	1	0	0	0	1	0	1	0	0	0	1	2	3	0	0	0	0	0	0	0	0	0	0	0	0	2	1	2	5	1	1	1	1	1	1	1	1	2	3	0	0	0	0	0	0	0
31039	2024-01-24	3	2	1	0	0	0	1	0	0	0	0	0	1	3	3	0	0	0	0	0	0	0	0	0	0	0	0	1	1	5	1	1	1	1	1	1	1	1	1	4	3	0	0	0	0	0	0	0
31040	2024-01-24	3	2	1	1	0	0	0	0	0	0	0	0	1	2	1	0	0	0	0	0	0	0	0	0	0	0	0	1	1	1	1	1	1	3	1	1	3	1	1	2	2	1	0	0	0	0	0	0
31041	2024-01-24	3	2	1	1	0	0	0	0	0	0	0	0	1	2	1	0	0	0	0	0	0	0	0	0	0	0	0	2	1	1	2	1	1	1	1	1	1	1	1	1	3	0	0	0	0	0	0	0
31042	2024-01-24	3	2	1	1	0	0	0	0	0	0	0	0	1	2	1	0	0	0	0	0	0	0	0	0	0	0	0	1	1	7	1	1	1	1	1	1	7	1	1	3	3	0	0	0	0	0	0	0
31043	2024-01-23	3	2	1	0	1	0	1	0	0	0	0	0	1	2	1	0	0	0	0	0	0	0	0	0	0	0	0	3	1	3	3	1	1	1	1	1	1	1	1	2	3	0	0	0	0	0	0	0
31044	2024-01-22	3	2	1	0	1	0	0	0	1	0	0	0	1	2	3	0	0	0	0	0	0	0	0	0	0	0	0	2	1	2	2	1	1	1	1	1	1	1	1	2	3	0	0	0	0	0	0	0
31045	2024-01-24	3	2	1	1	0	0	0	0	0	0	0	0	1	2	1	0	0	0	0	0	0	0	0	0	0	0	0	1	1	5	6	1	1	1	1	1	5	1	1	6	1	0	0	0	0	0	0	0
31046	2024-01-23	3	2	1	0	0	0	0	0	1	1	0	0	1	3	1	0	0	0	0	0	0	0	0	0	0	0	0	2	1	2	7	1	1	1	1	1	1	1	1	5	1	0	0	0	0	0	0	0
31047	2024-01-22	3	2	1	1	0	0	0	0	0	0	0	0	1	2	2	0	0	0	0	0	0	0	0	0	0	0	0	2	2	1	2	1	1	1	1	1	1	1	1	4	3	0	0	0	0	0	0	0
31048	2024-01-22	3	2	1	1	0	0	0	0	0	0	0	0	1	2	1	0	0	0	0	0	0	0	0	0	0	0	0	1	1	4	1	1	1	1	1	1	1	1	1	2	1	0	0	0	0	0	0	0
31049	2024-01-24	3	2	1	0	0	0	0	0	1	0	1	0	1	2	1	0	0	0	0	0	0	0	0	0	0	0	0	1	1	2	3	1	1	1	1	1	1	1	1	2	1	0	0	0	0	0	0	0
31050	2024-01-22	3	2	1	1	0	0	0	0	0	0	0	0	1	2	1	0	0	0	0	0	0	0	0	0	0	0	0	4	1	1	1	1	1	1	1	1	1	1	1	3	3	0	0	0	0	0	0	0
31051	2024-01-22	3	2	1	0	0	0	0	0	0	1	0	0	1	2	3	0	0	0	0	0	0	0	0	0	0	0	0	7	1	1	1	1	1	1	1	1	3	1	1	3	2	0	1	1	0	0	0	0
31052	2024-01-22	3	2	1	0	0	0	1	0	0	1	1	0	1	2	2	0	0	0	0	0	0	0	0	0	0	0	0	2	1	2	1	1	1	1	1	1	1	1	1	4	2	0	0	1	0	0	0	0
31053	2024-01-22	3	2	1	1	0	0	0	0	0	0	0	0	1	2	1	0	0	0	0	0	0	0	0	0	0	0	0	1	1	1	1	9	9	9	1	9	9	9	1	1	1	0	0	0	0	0	0	0
31054	2024-01-22	3	2	1	1	0	0	0	0	0	0	0	0	1	2	3	0	0	0	0	0	0	0	0	0	0	0	0	1	1	2	1	1	1	1	1	1	1	1	1	4	3	0	0	0	0	0	0	0
31055	2024-01-22	3	2	1	0	1	0	0	0	0	0	0	0	1	2	1	0	0	0	0	0	0	0	0	0	0	0	0	3	3	2	1	1	1	1	1	1	1	1	1	3	1	0	0	0	0	0	0	0
31056	2024-01-24	3	2	1	1	0	0	0	0	0	0	0	0	1	2	2	0	0	0	0	0	0	0	0	0	0	0	0	3	3	4	1	1	1	1	1	1	1	1	1	3	3	0	0	0	0	0	0	0
31058	2024-01-23	3	2	1	1	0	0	0	0	0	0	0	0	1	2	1	0	0	0	0	0	0	0	0	0	0	0	0	1	1	1	1	1	2	1	1	1	3	1	1	3	1	0	0	0	0	0	0	0
31059	2024-01-22	3	2	1	0	0	1	0	0	0	0	0	0	1	2	1	0	0	0	0	0	0	0	0	0	0	0	0	4	1	2	5	1	1	1	1	1	1	1	1	2	3	0	0	0	0	0	0	0
31060	2024-01-22	3	2	1	1	0	0	0	0	0	0	0	0	1	2	1	0	0	0	0	0	0	0	0	0	0	0	0	1	5	5	2	1	5	1	1	1	3	1	1	3	1	0	0	0	0	0	0	0
31061	2024-01-23	3	2	1	0	0	0	0	1	0	0	0	0	1	2	3	0	0	0	0	0	0	0	0	0	0	0	0	1	1	3	1	1	1	1	1	1	1	3	1	2	3	0	0	0	0	0	0	0
31062	2024-01-23	3	2	1	0	0	0	1	0	0	1	0	0	1	2	1	0	0	0	0	0	0	0	0	0	0	0	0	1	1	1	1	1	1	1	1	1	1	1	1	6	1	0	0	0	0	0	0	0
31063	2024-01-23	3	2	1	0	0	0	0	0	0	0	1	0	1	2	3	1	0	0	1	1	0	0	0	0	0	0	0	1	1	3	1	1	1	1	1	1	1	1	4	4	3	0	0	0	0	0	0	0
31064	2024-01-24	3	2	1	1	0	0	0	0	0	0	0	0	1	2	3	0	0	0	0	0	0	0	0	0	0	0	0	1	1	1	1	1	1	1	1	1	1	1	1	3	1	0	0	0	0	0	0	0
31065	2024-01-24	3	2	1	1	0	0	0	0	0	0	0	0	1	2	1	0	0	0	0	0	0	0	0	0	0	0	0	2	1	1	1	1	1	1	1	1	1	1	1	5	3	0	0	0	0	0	0	0
31066	2024-01-22	3	2	2	1	0	0	0	0	0	0	0	0	1	2	1	0	0	0	0	0	0	0	0	0	0	0	0	4	4	4	3	4	5	5	1	3	1	1	1	3	3	0	0	0	0	0	0	0
31068	2024-01-24	3	2	1	1	0	0	0	0	0	0	0	0	1	2	1	1	1	1	0	0	0	0	0	0	0	0	0	6	1	1	1	1	2	5	1	1	1	1	1	2	1	0	0	0	0	0	0	0
31069	2024-01-22	3	1	1	0	0	1	0	0	0	0	0	0	1	2	1	0	0	0	0	0	0	0	0	0	0	0	0	1	1	4	1	1	1	1	1	1	4	1	1	4	1	0	0	0	0	0	0	0
31070	2024-01-22	3	2	1	0	1	0	1	0	0	0	0	0	1	2	3	0	0	0	0	0	0	0	0	0	0	0	0	3	3	2	6	1	1	4	3	1	1	1	1	2	3	0	0	0	0	0	0	0
31071	2024-01-24	3	1	1	1	0	0	0	0	0	0	0	0	1	3	3	0	0	0	0	0	0	0	0	0	0	0	0	5	3	3	4	1	1	1	1	1	1	1	1	4	1	0	0	0	0	0	0	0
31072	2024-01-22	3	2	1	0	0	1	0	0	0	0	1	0	1	2	1	0	0	0	0	0	0	0	0	0	0	0	0	1	1	1	1	1	1	1	1	1	1	1	1	1	1	0	0	0	0	0	0	0
31074	2024-01-23	3	2	1	1	0	0	0	0	0	0	0	0	1	2	1	0	0	0	0	0	0	0	0	0	0	0	0	1	1	4	1	1	1	1	1	1	3	1	1	4	1	0	0	0	0	0	0	0
31075	2024-01-22	3	1	1	1	0	0	0	0	0	0	0	0	1	2	1	0	0	0	0	0	0	0	0	0	0	0	0	1	1	5	1	1	1	1	1	1	1	1	1	2	1	0	0	0	0	0	0	0
31076	2024-01-23	3	1	1	1	0	0	0	0	0	0	0	0	1	2	1	0	0	0	0	0	0	0	0	0	0	0	0	2	2	2	1	1	1	1	1	1	1	1	1	2	1	0	0	0	0	0	0	0
31077	2024-01-22	3	1	1	1	0	0	0	0	0	0	0	0	1	2	1	0	0	0	0	0	0	0	0	0	0	0	0	1	1	1	1	1	1	1	1	1	1	1	1	1	1	0	0	0	0	0	0	0
31078	2024-01-24	3	1	1	1	0	0	0	0	0	0	0	0	1	2	1	0	0	0	0	0	0	0	0	0	0	0	0	1	1	3	1	1	1	1	1	1	1	1	1	4	3	0	0	0	0	0	0	0
31079	2024-01-24	3	1	1	0	0	0	1	0	0	1	0	0	1	2	1	0	0	0	0	0	0	0	0	0	0	0	0	1	1	1	1	1	1	1	1	1	1	1	1	1	2	1	0	1	0	0	0	0
31080	2024-01-22	3	2	1	0	1	0	0	0	0	0	0	0	1	2	3	0	0	0	0	0	0	0	0	0	0	0	0	1	1	3	1	1	1	1	1	1	1	1	1	2	3	0	0	0	0	0	0	0
31081	2024-01-24	3	1	1	1	0	0	0	0	0	0	0	0	1	2	1	0	0	0	0	0	0	0	0	0	0	0	0	1	1	1	1	1	1	1	1	1	1	1	1	2	1	0	0	0	0	0	0	0
31082	2024-01-23	3	2	1	1	0	0	0	0	0	0	0	0	1	2	1	0	0	0	0	0	0	0	0	0	0	0	0	2	1	2	1	3	4	4	3	1	3	1	1	3	2	0	1	0	0	1	0	0
31083	2024-01-24	3	2	1	0	1	0	1	0	1	1	0	0	1	2	1	0	0	0	0	0	0	0	0	0	0	0	0	3	1	1	1	1	1	2	1	1	1	1	1	3	3	0	0	0	0	0	0	0
31085	2024-01-22	3	2	1	1	0	0	0	0	0	0	0	0	1	2	3	0	0	0	0	0	0	0	0	0	0	0	0	1	1	2	1	1	1	1	1	1	1	1	1	2	1	0	0	0	0	0	0	0
31087	2024-01-23	3	2	1	1	0	0	0	0	0	0	0	0	1	2	3	0	0	0	0	0	0	0	0	0	0	0	0	1	1	1	1	3	3	3	3	3	3	1	1	2	1	0	0	0	0	0	0	0
32001	2024-01-23	3	2	1	0	0	0	1	1	1	0	1	0	1	2	3	0	0	0	0	0	0	0	0	0	0	0	0	1	2	2	1	1	2	1	1	1	2	1	1	4	3	0	0	0	0	0	0	0
32002	2024-01-23	3	2	1	0	0	0	0	1	0	0	0	0	1	3	1	0	0	0	0	0	0	0	0	0	0	0	0	3	3	8	1	1	2	2	1	1	3	3	1	7	1	0	0	0	0	0	0	0
32003	2024-01-24	3	2	1	1	0	0	0	0	0	0	0	0	1	2	3	0	0	0	0	0	0	0	0	0	0	0	0	1	1	2	1	1	1	1	1	1	1	1	1	4	1	0	0	0	0	0	0	0
32004	2024-01-24	3	2	1	1	0	0	0	0	0	0	0	0	1	2	3	0	0	0	0	0	0	0	0	0	0	0	0	1	1	1	4	1	1	1	1	1	1	1	1	2	3	0	0	0	0	0	0	0
[truncated: 5 more columns]

## Sheet: Metadate
Item	Description
dataset name	Survey results after First to Third times vaccination
description	Web-based questionnaire using Moodle targeted to enroll 400 female students and female medical and non-medical staff and faculty members, aged 18–26 years, of Okayama University who received the HPV vaccine (Silgard®9) at the mass vaccination site at Okayama University Hospital between August 2023 and January 2024
num respondents original	305
num respondents after removal	299
missing value handling	Individuals aged 27 or older, those with missing responses, and those who did not consent to participate in the study were excluded.
license	CC BY 4.0
date_collected	2024-02-25

## Sheet: Coding
Column	Original Response	Code	Description
How many vaccinations	First time	1
How many vaccinations	Second time	2
How many vaccinations	Third time	3
Age group	Teens	1
Age group	20-29	2
Age group	30 and over	3
occupation	Student	1
occupation	Medical staff	2
occupation	Faculty (except medi cal faculty)	3
occupation	Others	4
Constitution_no physical condition problems	Yes	1
Constitution_no physical condition problems	No	0
Constitution_Thin (BMI: under 18.5 ）	Yes	1
Constitution_Thin (BMI: under 18.5 ）	No	0
Constitution_Overweight(BMI: over 30)	Yes	1
Constitution_Overweight(BMI: over 30)	No	0
Constitution_lightheadedness	Yes	1	I tend to get lightheadedness
Constitution_lightheadedness	No	0
Constitution_fainted	Yes	1	I have fainted in the past
Constitution_fainted	No	0
Constitution_stomachaches	Yes	1	I tend to get stomachaches
Constitution_stomachaches	No	0
Constitution_mens trual- related symptoms	Yes	1	I have severe mens trual- related symptoms, such as period pain and premens trual syndrome.
Constitution_mens trual- related symptoms	No	0
Constitution_allergic disease	Yes	1	I have an allergic disease
Constitution_allergic disease	No	0
Constitution_other underlying diseases	Yes	1	I have other underlying diseases.
Constitution_other underlying diseases	No	0
physical condition before vaccination	As usual	1	Please tell us your physical condition before vaccination.
physical condition before vaccination	Worse than usual	2
sleep before vaccination	I slept better than usual	1	Please tell us your sleep before vaccination.
sleep before vaccination	I slept as usual.	2
sleep before vaccination	I slept less than usual	3
meal before vaccination	I had both breakfast and lunch on the day.	1	Vaccinations were carried out every afternoon.
meal before vaccination	I had only breakfast on the day.	2
meal before vaccination	I had only lunch on the day.	3
meal before vaccination	I did not have both breakfast and lunch.	4
feel sick within 2 hours after HPV vaccination	Yes	1
feel sick within 2 hours after HPV vaccination	No	0
Pain_within 2 hours	Yes	1
Pain_within 2 hours	No	0
Fever_within 2 hours	Yes	1
Fever_within 2 hours	No	0
Ithing_within 2 hours	Yes	1
Ithing_within 2 hours	No	0
Rash_within 2 hours	Yes	1
Rash_within 2 hours	No	0
Nausea_within 2 hours	Yes	1
Nausea_within 2 hours	No	0
Vomiting_within 2 hours	Yes	1
Vomiting_within 2 hours	No	0
Diarrhea_within 2 hours	Yes	1
Diarrhea_within 2 hours	No	0
Dyspnea_within 2 hours	Yes	1
Dyspnea_within 2 hours	No	0
Decreased blood pressure_within 2 hours	Yes	1
Decreased blood pressure_within 2 hours	No	0
Loss of consciousness_within 2 hours	Yes	1
Loss of consciousness_within 2 hours	No	0
Others_within 2 hours	Yes	1
Others_within 2 hours	No	0
Swelling	None	1	What is the local reaction at the vaccination site after HPV vaccination and when did it appear? Please select the last date you had symptoms.
Swelling	On the vaccination day	2
Swelling	The day after vaccination	3
Swelling	2 days later	4
Swelling	3 days later	5
Swelling	4 days later	6
Swelling	5 days later	7
Swelling	6 days later	8
Swelling	After 7 days	9
Redness	None	1
Redness	On the vaccination day	2
Redness	The day after vaccination	3
Redness	2 days later	4
Redness	3 days later	5
Redness	4 days later	6
Redness	5 days later	7
Redness	6 days later	8
Redness	After 7 days	9
Pain	None	1
Pain	On the vaccination day	2
Pain	The day after vaccination	3
Pain	2 days later	4
Pain	3 days later	5
Pain	4 days later	6
Pain	5 days later	7
Pain	6 days later	8
Pain	After 7 days	9
Itching	None	1
Itching	On the vaccination day	2
Itching	The day after vaccination	3
Itching	2 days later	4
Itching	3 days later	5
Itching	4 days later	6
Itching	5 days later	7
Itching	6 days later	8
Itching	After 7 days	9
Fever 37.5 ℃ and over	None	1	What are systemic symptoms after HPV vaccination and when did they appear? Please select the last date you had symptoms.
Fever 37.6 ℃ and over	On the vaccination day	2
Fever 37.7 ℃ and over	The day after vaccination	3
Fever 37.8 ℃ and over	2 days later	4
Fever 37.9 ℃ and over	3 days later	5
Fever 37.10 ℃ and over	4 days later	6
Fever 37.11 ℃ and over	5 days later	7
Fever 37.12 ℃ and over	6 days later	8
Fever 37.13 ℃ and over	After 7 days	9
Headache	None	1
Headache	On the vaccination day	2
Headache	The day after vaccination	3
Headache	2 days later	4
Headache	3 days later	5
Headache	4 days later	6
Headache	5 days later	7
Headache	6 days later	8
Headache	After 7 days	9
Sens e of fatigue	None	1
Sens e of fatigue	On the vaccination day	2
Sens e of fatigue	The day after vaccination	3
Sens e of fatigue	2 days later	4
Sens e of fatigue	3 days later	5
Sens e of fatigue	4 days later	6
Sens e of fatigue	5 days later	7
Sens e of fatigue	6 days later	8
Sens e of fatigue	After 7 days	9
Dizzy	None	1
Dizzy	On the vaccination day	2
Dizzy	The day after vaccination	3
Dizzy	2 days later	4
Dizzy	3 days later	5
Dizzy	4 days later	6
Dizzy	5 days later	7
Dizzy	6 days later	8
Dizzy	After 7 days	9
Nausea	None	1
Nausea	On the vaccination day	2
Nausea	The day after vaccination	3
Nausea	2 days later	4
Nausea	3 days later	5
Nausea	4 days later	6
Nausea	5 days later	7
Nausea	6 days later	8
Nausea	After 7 days	9
Muscle soreness	None	1
Muscle soreness	On the vaccination day	2
Muscle soreness	The day after vaccination	3
Muscle soreness	2 days later	4
Muscle soreness	3 days later	5
Muscle soreness	4 days later	6
Muscle soreness	5 days later	7
Muscle soreness	6 days later	8
Muscle soreness	After 7 days	9
Joint pain	None	1
Joint pain	On the vaccination day	2
Joint pain	The day after vaccination	3
Joint pain	2 days later	4
Joint pain	3 days later	5
Joint pain	4 days later	6
Joint pain	5 days later	7
Joint pain	6 days later	8
Joint pain	After 7 days	9
Rash	None	1
Rash	On the vaccination day	2
Rash	The day after vaccination	3
Rash	2 days later	4
Rash	3 days later	5
Rash	4 days later	6
Rash	5 days later	7
Rash	6 days later	8
Rash	After 7 days	9
Pain scale	0	1	a score of "0" for no pain at all and a score of "10" for the worst pain you could think of and imagine
Pain scale	1	2
Pain scale	2	3
Pain scale	3	4
Pain scale	4	5
Pain scale	5	6
Pain scale	6	7
Pain scale	7	8
Pain scale	8	9
Pain scale	9	10
Pain scale	10	11
period after HPV vaccination	As usual	1
period after HPV vaccination	My last period was different from my usual one	2
period after HPV vaccination	I do not know because next period has not come yet.	3
Period ﬂow increased	Yes	1
Period ﬂow increased	No	0
Period ﬂow decreased	Yes	1
Period ﬂow decreased	No	0
Period became earlier	Yes	1
Period became earlier	No	0
Period delayed	Yes	1
Period delayed	No	0
Period last became longer	Yes	1
Period last became longer	No	0
severe period pain	Yes	1
severe period pain	No	0
sever headache during period	Yes	1
sever headache during period	No	0
Othews	Yes	1
Othews	No	0
How many times did period different	I had one time and next one was as usual	1
How many times did period different	I had one time and next one has not come yet	2
How many times did period different	I had two times and third one was normal.	3
How many times did period different	I had two times and third one has not come yet	4
How many times did period different	More than 3 times	5
compare the adverse reactions after COVID-19 vaccination.	It was milder than the adverse reactions of COVID-19 vaccination.	1	How do you feel about the adverse reactions after HPV vaccination? Please compare the answer to the adverse reactions after COVID-19 vaccination.
compare the adverse reactions after COVID-20 vaccination.	It was slightly milder than the adverse reactions of COVID-19 vaccination.	2
compare the adverse reactions after COVID-21 vaccination.	It was no differences between HPV vaccination and COVID-19 vaccination.	3
compare the adverse reactions after COVID-22 vaccination.	It was slightly more severe than the adverse reactions of COVID-19 vaccination.	4
compare the adverse reactions after COVID-23 vaccination.	It was more severe than the adverse reactions of COVID-19 vaccination.	5
compare the adverse reactions after COVID-24 vaccination.	I did not receive COVID-19 vaccine	6
how you felt before HPV vaccination	I felt anxious very much.	1	Please select the one that is most closest match to how you felt before HPV vaccination.
how you felt before HPV vaccination	I felt anxious.	2
how you felt before HPV vaccination	I felt a little anxious.	3
how you felt before HPV vaccination	I did not feel anxious.	4
how you feel now	I am feeling anxious very much	1	Please select the one that is most closest match to how you feel now. (About 1 week passed)
how you feel now	I am feeling anxious	2
how you feel now	I am feeling a little anxious.	3
how you feel now	I am not feeling anxious.	4
